# Supplementary material for: Intracerebral but Not Peripheral Infection of Live Porphyromonas gingivalis Exacerbates Alzheimer’s Disease Like Amyloid Pathology in APP-TgCRND8 Mice
Source: Int J Mol Sci. 2022 Mar 19;23(6):3328. doi: 10.3390/ijms23063328 (PMC8954230; doi:10.3390/ijms23063328)
Supplement: Supplementary file 1 [file ijms-23-03328-s001.zip]

Archive with 1 entries (1 files):
- 8. ijms-1624719-supplementary.pdf
